# Supplementary material for: Fitness Effect of the Isoniazid Resistance Mutation S315T of the Catalase-Peroxidase Enzyme KatG of Mycobacterium tuberculosis
Source: Genome Biol Evol. 2025 Jun 23;17(7):evaf120. doi: 10.1093/gbe/evaf120 (PMC12242383; doi:10.1093/gbe/evaf120)
Supplement: evaf120_Supplementary_Data [file evaf120_supplementary_data.zip]

Archive with 3 entries (3 files):
- SuppMat_Tuberculosis_Tree.pdf
- Supp_Table_S1_Regmlame_ave_ranked.xlsx
- Supp_Table_S2_resistance_mutations.docx
