# Supplementary material for: Fitness Effect of the Isoniazid Resistance Mutation S315T of the Catalase-Peroxidase Enzyme KatG of Mycobacterium tuberculosis
Source: Genome Biol Evol. 2025 Jun 23;17(7):evaf120. doi: 10.1093/gbe/evaf120 (PMC12242383; doi:10.1093/gbe/evaf120)
Supplement: evaf120_Supplementary_Data [file evaf120_supplementary_data.zip › Supp_Table_S1_Regmlame_ave_ranked.xlsx]

## Sheet: Hoja1
#tree	<reg>*e-6	SEM*e-6	<reg>/SEM	<BIC>	SEM	<BIC>/SEM	<branch length>	SEM	rank_reg	rank_BIC	num.models
AA_JTT_FG_DNA2_GTR_G	-3.14	0.25	-12.7	0.03847	0.0019	20.1	0.00533	0.00019	3.78	7.22	23
AA_JTT_FG_DNA2_TVM_G	-3.36	0.48	-7.03	0.03847	0.0019	20.1	0.00533	0.00019	4.52	5.17	23
AA_STMTREV_FG_DNA2_GTR_G	-2.6	0.42	-6.24	0.03846	0.0019	20.1	0.00532	0.00019	5.39	4.65	23
AA_STMTREV_FG_DNA_GTR_G	-3.79	0.64	-5.94	0.03846	0.0019	20.1	0.00531	0.00019	4.83	4.57	23
AA_JTT_FG_DNA_TVM_G	-3.44	0.80	-4.27	0.03847	0.0019	20.1	0.00533	0.00019	4.96	6.87	23
AAsyn_STMTREV_FG	-5.01	1.5	-3.32	0.03862	0.002	19.7	0.00553	0.00023	4.43	8.65	23
AA_JTT_FG_DNA_GTR_G	-1.78	0.68	-2.63	0.03847	0.0019	20.1	0.00531	0.00019	7.61	6.39	23
AAsyn_JTT_FG	-0.79	1.0	-0.764	0.03861	0.002	19.7	0.00552	0.00023	8	8.61	23
AA_STMTREV_FG_DNA2_TVM_G	-0.98	1.3	-0.741	0.03847	0.0019	20.1	0.00534	0.00019	7.43	6.74	23
DNA_TVM_G	-0.25	0.94	-0.264	0.03847	0.0019	20.1	0.00531	0.00019	7.96	8.78	23
AA_JTT_FG	0.15	1.5	0.102	0.03862	0.002	19.7	0.00554	0.00023	10.1	9.74	23
AA_STMTREV_F	1.36	1.2	1.11	0.03863	0.002	19.7	0.00554	0.00023	9.96	10.3	23
AA_STMTREV_FG	3.66	2.1	1.73	0.03866	0.002	19.7	0.00555	0.00023	9.04	11.7	23
AA_STMTREV_FG_DNA_TVM_G	2.5	0.5	4.97	0.03847	0.0019	20.1	0.00531	0.00019	10.4	7	23
DNA_TVM	6.16	1.1	5.43	0.03848	0.0019	20.2	0.0053	0.00019	12.2	8.87	23
DNA_GTR_G	9.73	0.58	16.8	0.03848	0.0019	20.2	0.0053	0.00019	15	8.83	23
